# Supplementary material for: Association between adiponectin single nucleotide polymorphisms and the risk of diabetic polyneuropathy
Source: Sci Rep. 2025 Jan 31;15:3872. doi: 10.1038/s41598-025-86143-3 (PMC11785776; doi:10.1038/s41598-025-86143-3)
Supplement: Supplementary file 2 — Supplementary Material 2 [file 41598_2025_86143_MOESM2_ESM.xlsx]

## Sheet: control
age	sex	adipo45	adi11391	adipo267	BMI	TG	LDL	HDL
45	M1	GG	GG	GG	19	159	79	41
35	F2	GG	AA	GG	28	159	84	46
33	1	TT	AA	GG	28	157	89	42
35	1	TT	AA	TT	24	189	90	42
46	1	TT	GG	TT	25	179	98	45
28	1	GG	GG	TT	32	157	95	45
33	1	TT	GG	GG	27	175	119	44
35	1	TT	GG	GT	26	153	106	51
36	1	TT	GG	GT	26	215	98	52
34	1	TT	GG	GG	27	162	98	53
37	1	TT	AA	GG	24	170	97	54
44	1	TT	GG	GG	26	159	96	52
45	1	TT	GG	GG	31	204	85	53
48	1	GG	AA	GG	32	170	84	54
42	1	TT	GG	GG	30	178	89	42
46	1	TT	GG	GG	23	186	76	45
38	1	TT	AA	GT	34	175	74	45
39	1	TT	GG	GT	32	194	78	41
35	1	TT	GG	GT	22	189	79	40.5
52	2	TG	GG	GT	20	178	84	45
51	2	TT	GG	GT	21	175	87	42
56	2	GG	AA	GT	29	164	89	45
52	2	TT	GG	GT	23	197	84	46
57	2	TT	GG	GT	21	196	106	61
35	2	TG	GA	GT	22	192	98	62
45	2	TT	GG	GT	20	210	97	45
49	2	TT	GG	GT	20.5	184	95	45
48	2	TT	AA	GT	23.4	178	96	45
45	2	TG	GG	GT	21	179	84	41
47	2	TT	GG	GT	23	201	85	45
45	2	TG	GA	GT	20	210	89	46
42	2	TT	GG	GT	25	196	87	48
38	2	TG	GG	GT	24	175	85	47
39	2	TG	GG	GT	21	154	89	49
42	2	TG	GG	GG	19	157	87	46
42	2	TG	GG	GG	19.3	158	82	45
35	2	TG	GG	GG	18.6	159	83	51
36	1	TG	AA	GG	22.6	168	92	54
37	1	TG	GG	GG	20.4	179	93	52
45	1	TT	AA	GG	23	196	94	53
28	1	TG	GA	GG	25	194	95	50
30	1	TG	GA	GG	27	210	78	56
35	1	TG	GA	GG	21.5	195	74	54
36	1	TT	GA	GG	22.5	185	102	57
39	1	TG	AA	GG	29.6	187	103	58
35	1	TG	GA	GG	29	186	104	59
35	1	TT	GG	GG	28.3	189	100	51
35	2	TG	GA	GG	20.5	210	91	61
45	2	TG	GA	GG	19	203	98	45
47	2	TG	GG	GG	19.6	205	97	45
48	2	TG	GA	GG	18.9	210	98	46
42	2	TT	GA	GG	21.5	195	95	48
41	2	GG	GG	GG	23.5	186	96	49
42	2	GG	GA	GG	23.9	186	98	47
43	2	TT	GA	GG	23.7	175	94	45
45	2	GG	GG	GG	24.6	185	95	42
46	2	TT	GA	GG	25.9	195	95	38
45	1	TT	GA	GG	24.8	201	96	39
47	1	GG	GA	TT	23.5	241	97	45
47	1	TT	GG	TT	25.9	178	98	45
45	2	TT	GA	GG	19	160	78	41
34	1	TT	AA	GG	28	159	83	47
33	1	TT	GA	GG	28	159	88	42
36	1	TT	AA	TT	24	198	98	43
43	2	TT	AA	GG	25	180	87	45
27	1	GG	GA	TT	32	160	95	44
33	1	TT	GG	GT	27	175	119	46
34	1	TT	GG	GT	26	153	107	51
35	2	TT	GA	GT	26	149	99	50
33	1	TT	GG	GT	27	162	97	54
37	1	TT	GG	GG	24	170	96	56
43	1	TT	GA	GG	26	159	97	52
45	1	GG	GG	GG	31	150	85	53
47	2	TT	GG	GG	32	170	83	54
42	1	TT	GG	GG	30	180	89	42
45	1	TT	GA	GG	23	186	76	45
39	1	TT	GA	GT	34	185	75	45
39	1	GG	GG	GT	32	184	78	41
35	2	TT	GG	GT	22	189	80	39
50	2	TT	GG	GT	20	178	84	44
51	2	TT	GG	GT	21	175	88	42
55	1	TT	GG	GT	29	170	86	45
52	2	TT	GA	GT	23	197	84	46
56	1	TT	GG	GT	21	195	116	61
35	2	TT	GG	GT	22	192	98	60
44	1	TT	GG	GT	20	196	87	45
49	2	TT	GA	GT	20.5	184	95	48
48	2	GG	GG	GT	23.4	178	96	45
45	1	TT	GG	GT	21	179	86	41
47	2	TT	GG	GT	23	201	85	45
45	2	TT	GA	GT	20	210	89	46
42	2	TT	GA	GT	25	196	85	48
38	2	TG	GG	GT	24	175	85	43
39	2	TG	GG	GT	21	154	89	45
42	2	TG	GG	GG	19	157	87	45
42	2	TG	GG	GG	19.3	158	80	42
35	2	TG	GA	GG	18.6	159	83	51
36	1	TG	GG	GG	22.6	169	92	44
37	1	TG	GG	GG	20.4	178	93	52
45	1	TG	GA	GG	23	196	90	53
30	1	TG	GA	GG	25	194	95	50
35	1	TG	GA	GG	27	198	78	56
32	1	TG	GG	GG	21.5	195	74	54
36	1	TG	GA	GG	22.5	185	102	57
37	1	TG	GA	GG	29.6	189	103	58
35	1	TG	GA	GG	29	186	104	59
35	1	TG	GG	GG	28.3	187	99	51
35	2	TG	GA	GG	20.5	210	91	61
43	2	TG	GA	GG	19	203	98	42
47	2	TG	GG	GG	19.6	203	97	45
48	2	TG	GA	GG	18.9	210	98	46
42	2	TT	GA	GG	21.5	195	95	48
41	2	GG	GA	GG	23.5	184	96	49
40	2	GG	GA	GG	23.9	185	98	47
43	2	TT	GG	GG	23.7	175	94	45
45	2	GG	GA	GG	24.6	185	95	42
46	2	GG	GA	TT	25.9	195	94	40
45	1	GG	GA	GG	24.8	200	96	39
47	1	TT	GG	TT	23.5	239	97	45
50	1	TT	GA	TT	25.9	178	98	45

## Sheet: DIABETIC POLYNEUROPATHY
Age	Gender	HBA1C	Adiop 45	Adipo 267	Adip11391	Fasting glucose	BMI	TG	LDL	HDL	duration of ill	TCSS
45	M1	8	TG	TT	AA	250	32.2	230	156	35	8	7
46	F2	9	TG	GG	GA	204	28.4	240	172	36	7	10
45	1	10	TG	GG	AA	190	28.6	210	153	40	12	9
40	1	12	GG	GG	AA	230	29	230	152	42	8	10
47	1	8	TG	GG	GA	310	30.2	250	145	45	7	8
50	1	8	TG	GT	AA	240	32.5	180	123	36	6	6
51	2	8	TG	GG	AA	250	27.1	260	153	38	20	14
52	1	8	TG	GG	GA	211	26.4	240	157	39	7	10
55	2	9	GG	GG	GA	210	26.4	215	156	37	10	13
42	1	7.5	GG	GG	AA	198	27	190	158	38	12	13
43	2	8.8	TG	GG	GA	240	25.9	170	163	36	15	14
47	1	9	GG	GG	GA	231	29	165	167	38	18	15
48	2	9.5	GG	GG	GA	173	31.3	204	170	39	12	17
46	1	8.5	GG	GT	GA	352	32.7	230	200	34.8	6	8
42	2	8.5	TG	GG	AA	310	30.4	245	175	42	7	7
41	1	7.5	TG	GG	GA	305	35.2	230	176	41	8	9
37	2	9	TG	GG	GA	245	34.6	245	178	35	9	10
35	1	9	TG	GG	AA	213	32	210	190	36.5	7	6
36	1	10	GG	GG	GA	214	32.5	230	165	39.8	14	14
34	1	10.5	TG	GT	GA	251	32.6	245	168	37.6	6	8
38	1	13	GG	GT	AA	260	32.7	196	200	38.4	7	9
34	1	14	TG	GG	GA	270	29.8	197	159	39.6	7	6
35	1	10.5	TG	GG	GA	236	29.7	310	176	35.7	6	7
36	1	9	TG	GG	GG	241	26.8	352	163	38.6	8	6
35	2	8.8	TT	TT	GA	290	28.4	268	170	39.6	5	7
35	2	8.6	TG	GG	GA	340	28.6	259	175	31	6	8
36	2	9	TG	GT	GA	230	27.9	245	172	45	6	8
34	2	9.5	TT	GG	GG	270	26.8	254	186	41	8	9
36	2	9.4	TG	GG	GA	180	29	265	180	40	7	8
35	2	9	TG	GG	GA	160	29.3	235	190	42	6	7
36	1	9	TG	GG	GA	320	29.1	278	186	41	7	6
37	1	7.8	TG	GG	GA	230	29.8	340	175	42	7	8
42	1	10	TG	GG	GG	216	31.5	250	178	36	12	14
54	1	13.2	TG	GG	GA	241	32	241	179	39	6	9
51	1	13.9	TG	GG	GA	262	32.6	265	180	38.6	10	13
52	2	10.9	TG	GG	GA	258	31.5	245	190	35.8	12	17
56	2	11	TG	GG	GG	230	30.7	274	165	32	14	18
54	2	10.5	GG	TT	GA	214	30.9	256	185	32	15	10
45	2	7.5	GG	GG	GG	257	31	247	179	37	14	14
48	2	7.8	GG	GG	GG	269	29.5	210	186	38	12	15
45	1	7.8	GG	GG	GG	210	28.3	210	185	39	13	11
44	1	8.2	TG	GG	AA	230	28.6	230	175	35.6	8	8
49	2	7	TG	GG	GG	239	27.5	201	195	37.8	7	9
41	2	9.5	TG	GG	GG	210	28.9	204	200	35.6	9	11
56	2	7	TG	GG	GG	250	29.6	210	175	35.6	6	7
54	1	7	TG	GG	GA	230	29	220	176	34.5	8	10
52	2	10.7	GG	GG	GG	200	28.3	200	178	32.5	9	9
53	2	8	TG	TT	GG	198	27.6	169	198	38.9	8	7
53	2	9	GG	GG	GG	195	29.5	210	175	37.6	10	14
53	2	7.9	GG	GG	GG	207	28.6	230	174	37.5	11	12
50	2	12	GG	GG	GG	209	31.5	310	179	37.4	9	13
45	2	8.5	GG	GG	GA	201	33	320	178	35	10	14
44	2	8.6	GG	TT	GG	222	30.5	322	180	34.8	15	17
55	2	9.5	TT	GG	GG	256	32.6	210	184	37.8	10	11
45	1	9.5	TT	GG	GG	302	32.4	298	185	40.2	8	9
56	1	10.2	GG	GG	GG	189	32.5	265	187	40.2	15	12
45	1	10.6	TG	TT	GA	240	29.6	230	186	40.5	11	10
48	2	12.5	TT	GG	GA	213	28.5	230	189	36.5	12	9
49	2	7.9	TT	GG	GA	245	27.6	245	190	38.4	14	12
44	2	7.8	TG	GG	GA	261	28.9	265	175	37.8	13	12
45	2	8.6	TT	GG	AA	250	32	231	158	35	8	8
46	1	9	TG	GG	AA	204	28	241	172	36	7	9
45	1	10	TG	GG	AA	189	28.4	212	153	40	12	10
41	1	12	GG	GG	AA	230	29.1	233	153	36	8	11
46	1	9.2	TG	GG	GA	309	30.6	256	145	45	9	9
50	1	8	TG	GT	AA	240	32.9	184	123	36	10	7
51	2	8.7	TG	GG	AA	250	27.5	263	154	40	20	12
51	1	8.9	TG	GG	GA	211	26.8	241	157	39	7	9
55	2	9	GG	GG	AA	210	26.9	216	156	37	10	12
42	1	7.5	GG	GG	GA	179	27.1	199	158	38	12	12
43	2	8.8	TG	GG	GA	240	25.9	172	160	37	15	13
48	1	9.1	GG	GG	GA	231	29.4	164	170	37	18	17
48	2	9.5	GG	GG	GA	174	31	205	170	40	12	17
46	1	8.5	GG	GT	GA	352	32.6	218	199	34	6	8
42	2	8.5	TG	TT	AA	310	30.1	243	175	41	7	7
42	1	7.5	GG	GG	GA	305	35.2	233	176	41	8	9
39	2	9	TG	GG	GA	241	29.6	245	178	35	9	9
36	1	8.6	TG	GG	GA	213	32.2	212	190	37	6	7
40	1	10	GG	GG	GA	214	32.5	230	165	38	14	13
40	2	10.5	TG	GT	GA	251	32.6	244	168	37	7	9
38	1	13	TG	GT	AA	260	32.7	197	199	37.5	7	8
38	1	13.9	TG	GG	GA	270	29.3	198	159	40	8	7
36	2	10.5	TG	TT	GA	235	29.7	312	176	36.1	6	5
36	1	9	TG	GG	GA	241	26.8	350	165	31	6	7
37	1	8.8	TT	TT	GA	290	28.4	268	170	39.6	5	7
40	2	8.6	TG	GG	GG	340	28.6	258	175	31	6	8
36	2	9	TG	GT	GA	230	27.9	245	172	39	8	8
38	1	9.5	TT	GG	GA	270	26.8	254	186	41	8	9
40	2	9.4	TG	GG	GA	180	29.1	266	180	40	7	8
38	2	9	TG	GG	GG	164	29.3	235	187	42	6	7
40	1	9	GG	GG	GA	320	29.2	250	186	41	8	6
44	1	7.8	TG	GG	GA	230	29.8	339	175	41.2	7	8
43	1	10	TG	GG	GA	215	31.5	250	178	36	12	14
54	1	13	GG	GG	GA	241	32.3	241	177	39.2	6	9
51	1	13.9	TG	GG	GA	262	32.6	265	180	38.6	10	13
52	2	12.1	TG	GG	GA	257	31.5	245	189	35.8	12	17
56	2	11.9	TG	GG	GA	230	30.8	274	167	32	16	18
54	2	10.5	GG	GG	GA	216	30.5	256	185	31.8	15	10
45	2	7.5	TG	GG	GG	257	31.6	247	179	37	14	14
48	2	7.8	GG	GG	GA	269	29.5	219	186	37.6	10	15
45	1	7.8	GG	GG	GG	210	28.3	215	189	38.7	13	11
44	1	7	TG	GG	AA	230	28.6	230	175	35.6	8	8
34	1	8.1	TG	GG	GG	239	27.5	209	195	38	7	9
41	2	8	TG	GG	GG	210	28.9	204	204	35.6	9	11
56	2	7	TG	GG	GG	250	29.6	210	175	36	6	7
54	1	9.5	TT	GG	GA	230	29.3	220	176	35.1	8	10
52	2	8.3	GG	GG	GG	199	28.3	200	179	32.5	9	9
53	2	8.1	TG	GG	GG	197	27.6	169	198	39	8	7
53	2	9	GG	GG	GA	195	29.5	210	175	37.6	10	14
53	2	7.6	GG	GG	GG	206	28.6	230	173	38.1	11	12
44	2	12	GG	GG	GG	209	31.5	351	179	37.4	9	11
45	2	8.5	TG	GG	GA	203	33.6	352	178	34.9	10	14
44	2	8.6	GG	TT	GG	218	30.5	322	180	34.8	15	17
55	2	9.5	TT	GG	GG	255	32.6	210	184	38	10	11
44	1	9.5	TT	GG	GG	303	32.4	298	183	42	8	9
56	1	10.3	GG	GG	GG	200	32.5	265	187	41.1	15	13
45	2	1.5	TG	GG	GA	239	27.6	245	200	40.5	11	10
48	1	12.5	TT	GG	GA	213	29.5	230	187	36.5	13	9
49	2	7.9	TG	GG	GA	245	28.6	248	190	38	14	13
44	1	8.2	TT	GG	GA	260258	28.7	270	178	38.1	14	13

## Sheet: diabetic without polyneuropathy
Age	Gender	HBA1C	Adiop 45	Adipo 267	Adip391	Fasting glucose	BMI	TG	LDL	HDL	Course of disease
45	M1	8.1	GG	GT	GG	190	24.9	123	123	51	7
50	F2	9.3	TG	TT	GA	250	28.4	140	172	45	6
45	1	8.6	TG	GT	GG	210	28.1	210	124	48	6
44	1	7.9	GG	GT	GG	230	28.6	200	125	49	8
37	1	8	TG	GT	GG	123	21.9	160	130	45	5
36	1	8.4	TG	TT	GA	175	31.2	180	123	46	6
35	2	8	TT	TT	GA	90	27.2	190	120	47	5
34	1	8.5	GG	GT	GA	97	26.2	160	120	48	7
36	2	9	GG	GG	GA	120	26.1	167	100	49	7
32	1	7.5	TG	GT	GA	130	24.1	190	110	47	3
33	2	8.8	TG	GG	GA	170	25.9	170	120	44	4
39	2	8	TG	GT	GA	150	23.4	165	125	45	5
48	2	7.5	TG	GG	GA	123	22	204	134	50	7
34	2	8.5	TG	TT	GA	97	21.4	172	124	54	4
36	2	8.5	TT	GT	GA	96	23.4	175	128	54	2
36	2	7.5	TG	GT	GA	100	20.7	183	100	41	3
34	2	7.9	GG	GT	GA	102	22.6	184	105	35	7
35	2	7.8	TT	GG	GA	105	32.1	210	106	36.5	2
36	2	7.3	TG	GT	GA	104	17.5	196	107	39.8	3
34	2	7.8	TG	TT	GA	103	20.5	185	95	45	2
51	2	6.5	TG	GT	GA	102	16.5	196	98	43	4
52	2	7.5	TG	GT	GA	107	17.2	197	96	49	2
53	1	6.9	TT	TT	GA	105	18.6	210	120	41	1
36	2	8.5	TT	GT	GA	106	16.8	163	124	42	3
36	2	7.5	GG	TT	GA	109	18.5	175	125	48	4
35	2	7.5	GG	GT	GA	110	22	185	123	50	5
36	2	7.8	TG	GT	GA	98	21.5	245	130	55	6
34	2	7.6	GG	GG	GA	95	23.6	254	125	55	5
41	2	7.5	TG	GT	GG	97	24.5	168	128	54	2
42	1	7.4	TG	GT	GG	96	25.6	160	129	53	3
36	1	7.3	TG	GT	AA	84	22.3	195	162	47	5
41	1	7.8	TT	GT	AA	120	24.5	197	125	49	5
32	1	7.2	GG	GG	AA	123	26.5	199	178	48	5
44	1	7.9	GG	GT	GA	124	24.5	241	128	46	6
38	1	8	TT	GG	GA	102	25.6	186	129	47	2
52	1	7.3	TT	GG	GA	120	27.8	175	106	45	1
36	1	7.1	GG	GG	GA	111	24	195	165	49	3
54	1	7.2	GG	GG	GA	102	25.6	201	105	47	4
45	1	7.6	GG	TT	GG	112	21.5	205	100	48	3
33	1	7.3	TT	GG	GA	113	19.6	187	135	49	4
45	1	8.1	TT	GG	GA	114	18.7	196	135	50	5
34	1	7.2	TT	GG	GA	120	15.6	203	120	51	3
34	1	7	TT	GG	GA	110	21.6	201	195	52	3
51	1	6.9	GG	GG	GA	122	24.5	204	106	53	4
56	1	7	GG	GG	GA	140	21.3	210	109	54	5
39	1	6.8	TT	TT	GG	112	19.6	220	120	54	2
52	2	6.9	TT	GG	GG	115	21.5	197	132	52	3
37	1	7.3	GG	GG	GG	120	20.3	169	111	56	7
53	2	7.2	TT	GG	GG	140	26.5	210	124	57	3
53	2	7.4	TT	GG	GG	180	28.6	196	109	48	4
35	2	7.1	TT	GG	GA	210	23	185	110	49	3
45	2	7.5	TT	GG	GG	230	25.6	197	120	47	5
44	2	7.5	GG	TT	GG	215	24.8	199	130	48	6
55	2	7.3	GG	GG	GG	123	29.5	210	124	46	8
34	2	7.4	TT	GG	GA	210	24.6	195	128	40.2	4
56	2	7.5	TT	GG	GG	222	27.8	197	129	40.2	5
45	2	7.2	TT	GG	GG	108	25.6	196	127	40.5	4
48	2	7.3	GG	GT	GG	120	24.3	195	125	36.5	5
47	1	7.4	TT	GG	GG	111	27.6	198	108	49	4
45	1	7.6	TT	GG	GA	112	28.9	192	107	38	2
42	2	8	GG	GT	GG	185	25	122	113	50	3
48	1	9.1	TG	GG	GG	190	27.9	139	182	47	6
45	2	8	TG	GT	GG	214	28	20	114	47	5
44	2	7.9	GG	GT	GA	226	29.1	200	115	46	6
37	1	9.1	TG	GT	GG	123	21.8	160	150	44	5
37	1	8	TG	TT	GA	150	31.7	180	124	43	6
36	2	8.3	TT	TT	AA	100	26.1	190	119	47	5
34	1	8	GG	GT	GA	97	26	160	119	46	7
36	2	9	GG	GG	GA	199	25.9	167	101	47	6
35	1	7.5	TG	GT	GG	121	24	190	109	48	5
36	2	8.8	TG	GG	GA	168	25.9	170	119	45	4
39	2	8.2	GG	GT	GA	153	23.3	165	126	44	5
47	1	7.5	TG	GG	GA	134	23.1	204	133	49	7
34	2	7.8	TG	TT	GG	100	21.4	172	126	50	4
37	2	8.5	TT	GT	GA	89	23.2	175	125	51	3
36	2	7.5	GG	GG	GA	99.5	21.2	183	103	41	3
34	1	7.9	GG	GT	GA	104	21.9	184	102	45	7
34	2	7.8	TT	GT	GG	105	32.1	210	108	37	2
36	2	6.9	TG	GT	GA	112	18.1	196	97	40	3
34	2	7.8	TG	TT	GA	117	20.5	185	105	45	3
49	2	6.5	TG	GT	GG	102	16.5	196	98	42	4
52	1	7.5	TG	GT	GA	103	17.2	197	96	49	4
53	2	6.2	TT	GG	GG	105	19.2	210	112	41	3
37	2	8.5	TT	GT	AA	91	16.8	163	114	43	3
36	2	7.5	TG	GG	GG	109	18.5	175	115	48	4
35	1	5.9	GG	GT	GA	110	21.8	185	123	49	5
36	2	7.8	GG	GT	GA	98	21.5	245	130	50	6
35	2	7.6	GG	GT	GA	94	23.5	254	125	53	5
39	1	7.5	TG	GG	GG	95	24.5	168	128	54	3
42	2	5.6	TG	GT	GG	93	25.7	160	129	52	4
36	1	7.3	TG	GT	GA	83	22.3	195	162	26	4
41	1	7.8	TT	GG	AA	120	24.5	197	125	48	4
33	2	7.2	GG	GT	GA	112	26.5	199	178	48	5
44	1	7.9	GG	GT	GA	123	24.5	241	128	46	5
38	1	8.1	TT	GG	GA	102	25.8	186	129	47	3
52	1	7.3	TT	GG	GA	119	27.9	175	115	45	2
36	2	7.1	GG	GT	GG	118	23.8	195	165	49	2
54	1	7.2	GT	GG	GA	106	25.6	201	105	47	4
45	1	7.8	GG	GG	GG	112	21.5	205	10	47	4
34	1	7.3	TT	GT	GA	113	19.2	187	135	45	3
45	2	8.1	TT	GG	GA	116	18.7	196	135	49	4
34	1	7.2	TT	GG	GG	117	15.6	203	120	48	4
34	1	6.9	TT	GG	GA	124	21.6	201	185	52	4
50	1	6.9	GG	GT	GA	109	25.3	204	106	53	3
55	1	6.7	GG	GG	GA	130	21.3	210	109	54	4
39	2	6.8	TT	GG	GG	122	20.7	220	120	54	3
52	2	6.9	TT	GG	GG	115	21.5	197	132	52	2
37	1	6.2	GG	GG	GG	119	20.3	169	121	51	8
53	2	7.2	TT	GG	GA	150	26.7	210	124	47	2
53	2	7.6	GT	GG	GG	160	28.6	196	109	42	4
37	1	7.1	TT	GG	GG	210	23	185	110	43	4
45	2	7.5	TT	GT	GG	209	25.6	197	120	47	4
44	2	7	GG	GG	GG	209	24.8	199	120	48	6
55	1	7.1	GG	GG	GG	123	29.5	210	130	46	7
34	2	7.3	TT	GG	GG	210	24.6	195	128	42	5
56	2	7.5	TT	GG	GG	218	27.8	197	112	41	5
43	2	7.2	TT	GG	GA	108	25.8	196	127	43	4
48	1	6.5	TT	GG	GG	120	24.3	195	123	37	5
48	1	6.5	TT	GG	GG	105	27.6	198	105	49	3
46	1	7.2	GG	GT	GA	102	28.8	192	117	38	3
